# Supplementary material for: A retrospective cohort study of the application of Santulli enterostomy in neonatal necrotizing enterocolitis
Source: Sci Rep. 2025 Jan 9;15:1475. doi: 10.1038/s41598-024-84384-2 (PMC11718129; doi:10.1038/s41598-024-84384-2)
Supplement: Supplementary file 1 — Supplementary Material 1 [file 41598_2024_84384_MOESM1_ESM.xlsx]

## Sheet: Base data of enterostomy 
case	Group（ 0=CE；1=SE ）	gestational age(w)	gender(0=Male;1=Female)	age（d）	Birth weight(0=NWI;1=LBWI；2=VLBWI；3=ELBWI)	Perforation or not（0=No；1=Yes）	Colon involved or not（0=No；1=Yes）	Extent of lesion(0=Focal；1=Multi-focal；2=Pan-intestinal)	WBC(10^9/L)	PLT(10^9/L)	CRP	Ventilator use(0=No;1=Yes)
1	0	39.29	0	2	0	0	1	1	16.74	222	6.81	0
2	0	35.57	1	20	1	1	0	0	16.89	211	150.94	0
3	0	38.14	1	8	0	0	0	0	9.26	261	58	0
4	0	38	0	12	1	1	1	0	14.62	436	7.04	0
5	0	41.14	1	4	0	0	1	1	4.42	176	147.25	0
6	0	31.14	1	17	1	0	0	0	11.87	349	5.34	1
7	0	33.71	0	15	1	1	1	1	5.7	252	213.1	0
8	0	31	0	22	1	1	0	0	6.16	100	118.01	0
9	1	34.29	1	16	1	0	1	1	16.29	456	1.27	0
10	1	34	1	2	1	0	0	0	9.86	216	1.12	0
11	0	28.29	1	5	3	0	0	0	6.33	152	1.11	0
12	1	33.86	0	4	1	0	0	0	10.71	157	0.8	0
13	0	35	0	5	1	1	1	1	2.23	169	92.33	0
14	0	29.86	0	22	2	0	0	0	3.6	309	115.67	0
15	1	34.29	0	15	1	0	0	0	2.56	167	110.91	0
16	0	31.57	0	18	2	0	0	0	5.1	352	64.4	0
17	1	36.57	1	22	1	0	1	1	8.12	353	9.09	0
18	1	27	0	4	2	1	0	0	7.05	178	1.01	0
19	1	30.71	1	27	1	0	0	0	3.95	141	86	0
20	1	37.29	0	5	1	1	1	1	10.18	105	28.99	0
21	1	34.43	0	4	0	0	0	0	8.9	230	0.5	0
22	1	29.14	1	18	2	0	0	0	5.07	62	130.45	0
23	1	29.14	0	26	3	1	0	0	3.52	99	218.51	1
24	1	28.43	0	28	2	0	0	0	3.62	248	62.92	1
25	0	40.86	0	4	0	0	1	0	9.05	243	189.32	0
26	1	28.14	1	26	3	0	1	1	4.73	133	23.38	0
27	1	30	1	21	2	0	0	0	4.14	266	54.9	0
28	0	26.14	0	27	2	0	0	0	2.58	95	130.5	1
29	0	31.29	0	25	1	0	0	0	6.41	259	0.61	0
30	1	28.14	0	20	2	0	0	0	6.36	203	136.23	1
31	1	30.14	1	20	2	1	1	1	10.83	253	95.56	0
32	1	35	1	7	1	0	1	1	6.33	117	159.04	0
33	1	31.14	0	9	1	0	1	1	6.68	244	2.93	1
34	1	34.14	0	9	1	0	1	1	14.68	473	51.15	0
35	0	40	1	5	0	0	0	0	10.14	192	59.46	0
36	1	33.29	0	21	0	0	0	0	5.75	424	24.81	0
37	1	32.86	0	12	1	1	1	1	14.39	311	76.22	0
38	1	34.29	0	10	1	1	0	0	7.66	261	11.9	0
39	0	27.86	0	23	2	0	1	1	3.74	45	120.6	1
40	1	29	0	25	2	0	0	0	3.58	134	180.78	0
41	1	27.71	1	2	3	1	0	0	3.01	170	2.15	1
42	0	27.14	0	7	3	1	0	0	21.09	291	3.09	1
43	0	33	0	17	2	0	0	0	3.55	248	17.47	0
44	1	35.86	1	1	1	0	0	0	13.15	204	10.25	0
45	0	34.14	0	24	1	1	1	1	5.14	153	220.04	0
46	1	30.29	0	11	2	0	0	0	3.94	145	62.9	0
47	0	26.29	0	8	2	1	0	0	20.76	289	3.81	1
48	1	27	0	26	3	0	1	1	9.69	212	29.45	1
49	1	33.29	0	17	1	0	0	0	10.49	458	0.41	0
50	1	31.86	0	13	1	0	0	0	19.8	499	0.55	0
51	0	30.14	0	15	2	0	0	0	5.88	163	150.17	1
52	0	30.14	0	15	2	0	0	0	10.48	338	34.75	0
53	1	27.71	1	13	3	0	0	0	6.97	201	6.42	1
54	1	35.71	0	4	1	0	1	1	4.84	190	47.87	0
55	1	35.57	0	6	1	0	1	1	10.3	266	0.2	0
56	1	26.29	1	28	3	0	0	0	2.52	212	122.08	1
57	1	31.71	0	19	1	0	0	2	6.88	106	89.63	1
58	0	30	0	11	2	1	1	1	3.42	101	44.64	1
59	1	35.14	0	5	1	0	1	1	5.82	215	27.32	0
60	1	30.71	1	13	2	0	1	1	7.41	195	49.56	0
61	0	39.14	0	8	0	0	1	1	15.17	475	57.75	0
62	1	29.43	0	12	2	1	1	1	2.23	125	62.46	1
63	1	36.57	0	10	0	0	0	0	10.96	348	102.5	0
64	0	34.43	1	17	1	0	1	1	7.06	210	2.29	0
65	0	36.57	0	23	0	0	0	0	17.08	638	82.58	0
66	0	32.57	0	28	1	1	1	1	25.09	213	48.66	0
67	1	25.29	0	28	3	0	0	0	4.71	213	42.25	1
68	1	27.71	0	22	2	0	0	0	4.89	97	229.08	1
69	0	32.29	1	13	1	0	0	0	3.57	363	74.39	0
70	0	35	1	10	1	1	1	1	6.98	399	26.69	0
71	0	31.71	0	21	2	0	0	0	22.07	22	77.7	0
72	0	28.71	0	3	2	1	1	1	5.69	180	0.5	0
73	1	33.86	0	10	1	0	1	1	3.23	354	21.19	0
74	1	36.14	1	5	1	0	1	1	9.3	155	43.16	0
75	1	28.43	0	4	2	1	0	0	10.28	86	21.67	0
76	1	35.14	0	15	1	0	0	0	9.27	329	95	0
77	1	31.57	0	16	1	0	1	1	6.86	269	90.82	0
78	1	29.86	1	24	2	0	0	0	1.96	250	27.24	1
79	1	35.14	1	5	1	0	0	0	9.3	155	43.16	0
80	0	25.43	0	25	3	1	1	1	16.38	66	175.2	1
81	1	31.57	0	16	1	0	1	0	6.86	269	90.82	0
82	1	35.14	0	15	1	0	0	0	9.27	329	95	0
83	1	27	1	28	3	0	0	0	10.06	200	103.5	1
84	1	33.57	1	11	2	0	0	0	5.26	53	77.36	0
85	1	32.86	0	11	1	0	0	0	10.72	387	0.46	0
86	1	31.14	1	14	1	0	0	0	2.64	26	158.21	1
87	1	29.14	0	2	1	1	0	0	12.2	198	1.5	1
88	0	26.14	0	27	3	1	1	1	8.29	33	88.28	1
89	1	31.86	0	10	1	1	1	1	14.45	171	65.86	1
90	1	35.86	0	7	1	1	1	1	2.37	207	21.93	0
91	1	30.43	0	21	2	1	1	1	3.08	273	77.5	0
92	0	29.86	0	19	2	0	1	1	3.74	133	71.37	1
93	0	29.71	0	13	2	1	0	0	1.09	212	33.43	1
94	0	36.57	1	8	0	0	0	2	9.43	175	21.81	0
95	1	28.43	0	21	2	0	0	0	17.52	448	51.77	1
96	0	31	1	1	2	1	0	0	7.27	302	0.29	0
97	1	29.43	0	7	2	1	0	0	6.81	202	0.62	0
98	1	33.43	1	21	2	0	0	0	4.09	385	45.04	0
99	1	28.86	0	24	3	0	1	1	4.67	59	83.49	1
100	0	30	1	13	2	0	0	0	8.66	226	0.6	0
101	0	26.86	1	2	3	1	0	0	8.09	172	0.63	1
102	0	32.43	0	3	2	0	0	0	2.84	140	0.77	0
103	0	26.43	0	15	3	1	0	0	20.27	24	8.35	1
104	0	35	0	21	1	1	1	1	6.64	212	150.54	0
105	0	34.86	0	14	1	0	0	0	8.66	378	0.47	0
106	0	33	0	11	2	0	0	0	4.8	278	29.78	0
107	1	37.29	1	8	0	1	1	0	3.51	10	147.86	0
108	0	28.14	0	13	2	0	0	0	17.07	63	22.12	1
109	1	28.57	1	17	2	1	1	1	10.38	287	2.12	0
110	1	27.29	0	23	2	0	1	1	4.59	334	136.35	0

## Sheet: Outcome of enterostomy
case	Group（ 0=CE；1=SE ）	Postoperative hospital stay time(d）	Postoperative PN time (d)	Postoperative gastrointestinal complications(0=No;1=Yes)	Anastomotic leak(0=No;1=Yes)	Intestinal obstruction(0=No;1=Yes)	High-output stoma(0=No;1=Yes)	Necrotizing enterocolitis(0=No;1=Yes)	Cholestasis(0=No;1=Yes)	SBS(0=No;1=Yes)	Malnutrition(0=No;1=Yes)	Stoma-related complications (0=No;1=Yes)	Stoma prolapse(0=No;1=Yes)	Stoma retraction(0=No;1=Yes)	Stoma stenosis(0=No;1=Yes)	Poor incision healing(0=No;1=Yes)	Skin damage around stoma（(0=No;1=Yes)）	Relaparotomy (0=No;1=Yes)）	Prognosis（0=Successful closure of stoma；1=Death or abandonment；2=Stoma closure after relaparotomy）
1	0	20	16	0	0	0	0	0	0	0	0	0	0	0	0	0	0	0	0
2	0	25	22	0	0	0	0	0	0	0	0	0	0	0	0	0	0	0	0
3	0	21	15	0	0	0	0	0	0	0	0	0	0	0	0	0	0	0	0
4	0	15	11	0	0	0	0	0	0	0	0	0	0	0	0	0	0	0	0
5	0	15	6	0	0	0	0	0	0	0	0	0	0	0	0	0	0	0	0
6	0	24	23	0	0	0	0	0	0	0	0	0	0	0	0	0	0	0	0
7	0	22	18	0	0	0	0	0	0	0	0	0	0	0	0	0	0	0	0
8	0	23	16	0	0	0	0	0	0	0	0	0	0	0	0	0	0	0	0
9	1	18	17	1	0	1	0	0	0	0	0	0	0	0	0	0	0	0	0
10	1	22	19	0	0	0	0	0	0	0	0	0	0	0	0	0	0	0	0
11	0	74	48	1	0	0	0	0	1	1	1	0	0	0	0	0	0	0	0
12	1	19	15	0	0	0	0	0	0	0	0	0	0	0	0	0	0	0	0
13	0	27	19	0	0	0	0	0	0	0	0	0	0	0	0	0	0	0	0
14	0	43	40	1	0	1	0	0	0	0	0	0	0	0	0	0	0	0	0
15	1	39	28	1	0	0	0	0	1	0	1	1	0	0	0	1	0	0	0
16	0	20	18	0	0	0	0	0	0	0	0	1	0	0	0	1	0	0	0
17	1	20	13	1	0	1	0	0	0	0	1	1	0	1	0	0	0	0	0
18	1	61	45	1	0	0	0	0	0	1	0	0	0	0	0	0	0	0	0
19	1	13	4	0	0	0	0	0	0	0	0	0	0	0	0	0	0	0	0
20	1	16	13	1	0	0	0	0	0	0	1	0	0	0	0	0	0	0	0
21	1	15	8	0	0	0	0	0	0	0	0	1	1	0	0	0	0	0	0
22	1	47	41	1	0	0	0	0	1	0	1	1	0	0	0	0	1	0	0
23	1	42	27	0	0	0	0	0	0	0	0	0	0	0	0	0	0	0	0
24	1	41	39	1	0	0	0	0	1	0	1	0	0	0	0	0	0	0	0
25	0	19	13	0	0	0	0	0	0	0	0	0	0	0	0	0	0	0	0
26	1	40	39	1	0	0	0	0	1	0	0	0	0	0	0	0	0	0	0
27	1	19	16	0	0	0	0	0	0	0	0	0	0	0	0	0	0	0	0
28	0	33	33	1	0	0	1	0	1	0	1	0	0	0	0	0	0	0	0
29	0	28	27	1	0	1	0	0	1	1	1	0	0	0	0	0	0	0	0
30	1	32	23	1	0	0	0	0	0	0	1	0	0	0	0	0	0	0	0
31	1	34	25	0	0	0	0	0	0	0	0	0	0	0	0	0	0	0	0
32	1	18	12	0	0	0	0	0	0	0	0	1	0	0	0	1	0	0	0
33	1	19	18	0	0	0	0	0	0	0	0	0	0	0	0	0	0	0	0
34	1	14	7	0	0	0	0	0	0	0	0	0	0	0	0	0	0	0	0
35	0	21	8	0	0	0	0	0	0	0	0	1	0	1	0	1	0	0	0
36	1	12	6	0	0	0	0	0	0	0	0	0	0	0	0	0	0	0	0
37	1	12	11	0	0	0	0	0	0	0	0	1	0	0	0	1	0	0	0
38	1	19	18	0	0	0	0	0	0	0	0	0	0	0	0	0	0	0	0
39	0	43	21	0	0	0	0	0	0	0	0	0	0	0	0	0	0	0	0
40	1	32	31	1	0	0	0	0	1	0	1	0	0	0	0	0	0	0	0
41	1	65	36	0	0	0	0	0	0	0	0	0	0	0	0	0	0	0	0
42	0	67	67	1	0	0	0	0	1	1	0	0	0	0	0	0	0	0	0
43	0	65	33	1	0	0	0	0	1	0	0	1	0	0	1	0	0	0	0
44	1	23	9	0	0	0	0	0	0	0	0	0	0	0	0	0	0	0	0
45	0	21	13	1	0	0	0	0	0	0	1	0	0	0	0	0	0	0	0
46	1	53	21	1	0	0	0	0	1	0	0	1	0	0	0	1	0	0	0
47	0	58	23	0	0	0	0	0	0	0	0	0	0	0	0	0	0	0	0
48	1	56	42	1	0	0	0	0	1	0	0	1	0	0	0	1	0	0	0
49	1	25	11	0	0	0	0	0	0	0	0	0	0	0	0	0	0	0	0
50	1	46	14	0	0	0	0	0	0	0	0	0	0	0	0	0	0	0	0
51	0	86	42	1	0	0	0	0	1	0	0	1	0	0	1	0	0	0	0
52	0	86	71	0	0	0	0	0	0	0	0	0	0	0	0	0	0	0	0
53	1	79	40	1	0	0	0	0	1	1	1	1	1	0	0	0	0	0	0
54	1	20	17	0	0	0	0	0	0	0	0	0	0	0	0	0	0	0	0
55	1	11	10	1	0	0	0	0	0	0	1	0	0	0	0	0	0	0	0
56	1	52	51	1	0	0	0	0	1	1	0	0	0	0	0	0	0	0	0
57	1	61	50	1	0	0	0	0	1	1	1	0	0	0	0	0	0	0	0
58	0	25	15	0	0	0	0	0	0	0	0	0	0	0	0	0	0	0	0
59	1	15	14	0	0	0	0	0	0	0	0	0	0	0	0	0	0	0	0
60	1	52	42	1	0	0	0	0	1	0	1	0	0	0	0	0	0	0	0
61	0	49	31	0	0	0	0	0	0	0	0	0	0	0	0	0	0	0	0
62	1	63	37	1	0	0	0	0	1	0	1	0	0	0	0	0	0	0	0
63	1	17	13	0	0	0	0	0	0	0	0	0	0	0	0	0	0	0	0
64	0	20	19	1	0	0	0	0	0	1	1	1	0	0	0	1	0	0	0
65	0	17	12	1	0	0	0	0	0	0	1	0	0	0	0	0	0	0	0
66	0	27	22	0	0	0	0	0	0	0	0	0	0	0	0	0	0	0	0
67	1	59	33	1	0	0	0	0	1	0	0	1	0	1	0	0	0	0	0
68	1	44	41	0	0	0	0	0	0	0	0	0	0	0	0	0	0	0	0
69	0	22	21	0	0	0	0	0	0	0	0	0	0	0	0	0	0	0	0
70	0	19	19	0	0	0	0	0	0	0	0	0	0	0	0	0	0	0	0
71	0	50	45	1	0	0	0	0	1	1	1	0	0	0	0	0	0	0	0
72	0	42	40	1	0	0	0	0	1	1	0	1	1	0	0	0	0	0	0
73	1	15	13	0	0	0	0	0	0	0	0	0	0	0	0	0	0	0	0
74	1	16	14	0	0	0	0	0	0	0	0	0	0	0	0	0	0	0	0
75	1	79	59	1	0	0	0	0	1	1	1	1	1	0	0	0	0	0	0
76	1	16	14	1	0	0	0	0	0	0	1	0	0	0	0	0	0	0	0
77	1	15	12	0	0	0	0	0	0	0	0	0	0	0	0	0	0	0	0
78	1	20	16	0	0	0	0	0	0	0	0	0	0	0	0	0	0	0	0
79	1	16	7	0	0	0	0	0	0	0	0	0	0	0	0	0	0	0	0
80	0	98	31	1	0	1	0	0	0	0	0	1	1	0	0	0	0	0	0
81	1	15	12	0	0	0	0	0	0	0	0	0	0	0	0	0	0	0	0
82	1	16	14	1	0	0	0	0	0	0	1	1	1	0	0	0	0	0	0
83	1	58	21	1	0	0	0	0	1	0	0	0	0	0	0	0	0	0	0
84	1	30	29	1	0	0	0	0	0	0	1	1	0	0	0	1	0	0	0
85	1	23	19	1	0	0	0	0	1	0	0	0	0	0	0	0	0	0	0
86	1	29	17	0	0	0	0	0	0	0	0	0	0	0	0	0	0	0	0
87	1	36	21	1	0	1	0	0	0	0	0	0	0	0	0	0	0	0	0
88	0	53	30	1	0	0	0	0	1	0	0	0	0	0	0	0	0	0	0
89	1	20	17	0	0	0	0	0	0	0	0	0	0	0	0	0	0	0	0
90	1	16	13	0	0	0	0	0	0	0	0	0	0	0	0	0	0	0	0
91	1	30	22	1	0	0	0	0	1	0	1	0	0	0	0	0	0	0	0
92	0	0	0	0	0	0	0	0	0	0	0	0	0	0	0	0	0	0	1
93	0	18	18	1	1	0	0	0	0	0	0	1	0	0	0	1	0	0	1
94	0	3.5	3.5	0	0	0	0	0	0	0	0	0	0	0	0	0	0	0	1
95	1	35	32	1	0	1	0	1	1	0	0	0	0	0	0	0	0	1	1
96	0	42	39	1	0	0	0	1	1	0	0	1	0	0	0	0	1	0	1
97	1	63	63	1	0	1	0	0	1	1	0	1	0	1	0	0	1	1	1
98	1	28	8	1	0	1	0	0	0	0	1	1	0	0	0	1	0	1	1
99	1	28	22	1	0	0	0	1	0	0	0	0	0	0	0	0	0	1	1
100	0	6	6	0	0	0	0	0	0	0	0	0	0	0	0	0	0	0	1
101	0	1	1	0	0	0	0	0	0	0	0	0	0	0	0	0	0	0	1
102	0	8	8	0	0	0	0	0	0	0	0	0	0	0	0	0	0	0	1
103	0	0	0	0	0	0	0	0	0	0	0	0	0	0	0	0	0	0	1
104	0	7	7	0	0	0	0	0	0	0	0	0	0	0	0	0	0	0	1
105	0	57	48	1	0	0	0	0	1	1	0	1	1	0	0	0	0	1	2
106	0	23	20	1	0	0	1	0	0	0	1	0	0	0	0	0	0	1	2
107	1	49	22	1	0	1	0	0	0	0	0	0	0	0	0	0	0	1	2
108	0	50	42	1	0	1	0	0	1	0	0	1	1	0	0	0	0	1	2
109	1	141	72	1	1	0	0	0	1	1	1	1	0	1	0	1	0	1	2
110	1	41	21	1	0	0	0	1	0	0	0	1	0	1	1	0	0	1	2

## Sheet: Base data of  stoma closure
case	Group（ 0=CE；1=SE ）	gestational age(w)	gender(0=Male;1=Female)	age（d）	Birth weight(0=NWI;1=LBWI；2=VLBWI；3=ELBWI)	Perforation or not（0=No；1=Yes）	Colon involved or not（0=No；1=Yes）	Extent of lesion(0=Focal；1=Multi-focal；2=Pan-intestinal)	WBC count (10^9/L)	PLT count (10^9/L)	CRP(mg/L)	Ventilator use(0=No;1=Yes)	Stoma height(cm)	Length of Unused small intestine (cm)
1	0	39.29	0	2	0	0	1	1	16.74	222	6.81	0	1	1
2	0	35.57	1	20	1	1	0	0	16.89	211	150.94	0	15	15
3	0	38.14	1	8	0	0	0	0	9.26	261	58	0	15	15
4	0	38	0	12	1	1	1	0	14.62	436	7.04	0	3	3
5	0	41.14	1	4	0	0	1	1	4.42	176	147.25	0	2	2
6	0	31.14	1	17	1	0	0	0	11.87	349	5.34	1	35	33
7	0	33.71	0	15	1	1	1	1	5.7	252	213.1	0	2	2
8	0	31	0	22	1	1	0	0	6.16	100	118.01	0	2	2
9	1	34.29	1	16	1	0	1	1	16.29	456	1.27	0	2	2
10	1	34	1	2	1	0	0	0	9.86	216	1.12	0	30	5
11	0	28.29	1	5	3	0	0	0	6.33	152	1.11	0	42.5	42.5
12	1	33.86	0	4	1	0	0	0	10.71	157	0.8	0	78	8
13	0	35	0	5	1	1	1	1	2.23	169	92.33	0	11	11
14	0	29.86	0	22	2	0	0	0	3.6	309	115.67	0	15	15
15	1	34.29	0	15	1	0	0	0	2.56	167	110.91	0	47	40
16	0	31.57	0	18	2	0	0	0	5.1	352	64.4	0	7	8
17	1	36.57	1	22	1	0	1	1	8.12	353	9.09	0	5	5
18	1	27	0	4	2	1	0	0	7.05	178	1.01	0	12	5
19	1	30.71	1	27	1	0	0	0	3.95	141	86	0	18	8
20	1	37.29	0	5	1	1	1	1	10.18	105	28.99	0	13	13
21	1	34.43	0	4	0	0	0	0	8.9	230	0.5	0	45	15
22	1	29.14	1	18	2	0	0	0	5.07	62	130.45	0	31.5	31.5
23	1	29.14	0	26	3	1	0	0	3.52	99	218.51	1	25	15
24	1	28.43	0	28	2	0	0	0	3.62	248	62.92	1	70	60
25	0	40.86	0	4	0	0	1	0	9.05	243	189.32	0	2	2
26	1	28.14	1	26	3	0	1	1	4.73	133	23.38	0	15	20
27	1	30	1	21	2	0	0	0	4.14	266	54.9	0	12	5
28	0	26.14	0	27	2	0	0	0	2.58	95	130.5	1	20	20
29	0	31.29	0	25	1	0	0	0	6.41	259	0.61	0	25	25
30	1	28.14	0	20	2	0	0	0	6.36	203	136.23	1	19	15
31	1	30.14	1	20	2	1	1	1	10.83	253	95.56	0	12	12
32	1	35	1	7	1	0	1	1	6.33	117	159.04	0	15	15
33	1	31.14	0	9	1	0	1	1	6.68	244	2.93	1	20	20
34	1	34.14	0	9	1	0	1	1	14.68	473	51.15	0	2	0
35	0	40	1	5	0	0	0	0	10.14	192	59.46	0	10	10
36	1	33.29	0	21	0	0	0	0	5.75	424	24.81	0	35	15
37	1	32.86	0	12	1	1	1	1	14.39	311	76.22	0	6	6
38	1	34.29	0	10	1	1	0	0	7.66	261	11.9	0	50	1
39	0	27.86	0	23	2	0	1	1	3.74	45	120.6	1	14	14
40	1	29	0	25	2	0	0	0	3.58	134	180.78	0	40	20
41	1	27.71	1	2	3	1	0	0	3.01	170	2.15	1	10	0
42	0	27.14	0	7	3	1	0	0	21.09	291	3.09	1	10	10
43	0	33	0	17	2	0	0	0	3.55	248	17.47	0	5	5
44	1	35.86	1	1	1	0	0	0	13.15	204	10.25	0	20	10
45	0	34.14	0	24	1	1	1	1	5.14	153	220.04	0	2	2
46	1	30.29	0	11	2	0	0	0	3.94	145	62.9	0	35	20
47	0	26.29	0	8	2	1	0	0	20.76	289	3.81	1	20	20
48	1	27	0	26	3	0	1	1	9.69	212	29.45	1	2	0
49	1	33.29	0	17	1	0	0	0	10.49	458	0.41	0	27	22
50	1	31.86	0	13	1	0	0	0	19.8	499	0.55	0	25	20
51	0	30.14	0	15	2	0	0	0	5.88	163	150.17	1	5	5
52	0	30.14	0	15	2	0	0	0	10.48	338	34.75	0	10	10
53	1	27.71	1	13	3	0	0	0	6.97	201	6.42	1	4	4
54	1	35.71	0	4	1	0	1	1	4.84	190	47.87	0	2	2
55	1	35.57	0	6	1	0	1	1	10.3	266	0.2	0	5	5
56	1	26.29	1	28	3	0	0	0	2.52	212	122.08	1	15	15
57	1	31.71	0	19	1	0	0	2	6.88	106	89.63	1	35	15
58	0	30	0	11	2	1	1	1	3.42	101	44.64	1	1	1
59	1	35.14	0	5	1	0	1	1	5.82	215	27.32	0	2	2
60	1	30.71	1	13	2	0	1	1	7.41	195	49.56	0	43	43
61	0	39.14	0	8	0	0	1	1	15.17	475	57.75	0	15	15
62	1	29.43	0	12	2	1	1	1	2.23	125	62.46	1	40	40
63	1	36.57	0	10	0	0	0	0	10.96	348	102.5	0	15	15
64	0	34.43	1	17	1	0	1	1	7.06	210	2.29	0	60	60
65	0	36.57	0	23	0	0	0	0	17.08	638	82.58	0	65	65
66	0	32.57	0	28	1	1	1	1	25.09	213	48.66	0	15	15
67	1	25.29	0	28	3	0	0	0	4.71	213	42.25	1	20	5
68	1	27.71	0	22	2	0	0	0	4.89	97	229.08	1	23	15
69	0	32.29	1	13	1	0	0	0	3.57	363	74.39	0	10	10
70	0	35	1	10	1	1	1	1	6.98	399	26.69	0	15	15
71	0	31.71	0	21	2	0	0	0	22.07	22	77.7	0	17	17
72	0	28.71	0	3	2	1	1	1	5.69	180	0.5	0	10	10
73	1	33.86	0	10	1	0	1	1	3.23	354	21.19	0	6	6
74	1	36.14	1	5	1	0	1	1	9.3	155	43.16	0	10	4
75	1	28.43	0	4	2	1	0	0	10.28	86	21.67	0	70	30
76	1	35.14	0	15	1	0	0	0	9.27	329	95	0	50	25
77	1	31.57	0	16	1	0	1	1	6.86	269	90.82	0	30	5
78	1	29.86	1	24	2	0	0	0	1.96	250	27.24	1	25	20
79	1	35.14	1	5	1	0	0	0	9.3	155	43.16	0	14	4
80	0	25.43	0	25	3	1	1	1	16.38	66	175.2	1	5	5
81	1	31.57	0	16	1	0	1	0	6.86	269	90.82	0	35	5
82	1	35.14	0	15	1	0	0	0	9.27	329	95	0	50	25
83	1	27	1	28	3	0	0	0	10.06	200	103.5	1	50	15
84	1	33.57	1	11	2	0	0	0	5.26	53	77.36	0	12	10
85	1	32.86	0	11	1	0	0	0	10.72	387	0.46	0	80	50
86	1	31.14	1	14	1	0	0	0	2.64	26	158.21	1	18	15
87	1	29.14	0	2	1	1	0	0	12.2	198	1.5	1	45	2
88	0	26.14	0	27	3	1	1	1	8.29	33	88.28	1	10	10
89	1	31.86	0	10	1	1	1	1	14.45	171	65.86	1	25	25
90	1	35.86	0	7	1	1	1	1	2.37	207	21.93	0	10	10
91	1	30.43	0	21	2	1	1	1	3.08	273	77.5	0	5	5

## Sheet: Outcome of stoma closure
case	Group( 0=CE；1=SE )	WAZ(0=Normal；1=Abnormal)	Operation time(min)	Postoperative intestinal recovery time（d）	Postoperative fasting time（d）	Postoperative hospitalization time (d)	Blood loss（ml）	Intestinal stenosis	Complications （0=No;1=Yes）	Anastomotic leak（0=No;1=Yes）	Intestinal obstruction（0=No;1=Yes）	Abdominal hemorrhage（0=No;1=Yes）	Poor incision healing（0=No;1=Yes）
1	0	0	55	2.5	6	15	5	1	0	0	0	0	0
2	0	0	103	2.5	12	27	10	1	1	0	0	0	1
3	0	0	120	3.5	6	27	5	1	0	0	0	0	0
4	0	0	70	1.5	4	20	5	1	0	0	0	0	0
5	0	0	75	2.5	6	23	5	0	1	0	0	1	0
6	0	0	55	3.5	7	16	2	0	1	1	0	0	0
7	0	0	100	2.5	4	14	2	0	0	0	0	0	0
8	0	0	105	2.5	7	16	10	0	0	0	0	0	0
9	1	0	65	0.5	4	13	5	0	0	0	0	0	0
10	1	0	45	2	3	23	5	0	0	0	0	0	0
11	0	1	105	2.5	5	21	10	0	0	0	0	0	0
12	1	0	42	0.5	4	10	2	0	0	0	0	0	0
13	0	0	110	0.5	4	13	5	0	0	0	0	0	0
14	0	0	100	1.5	9	14	3	0	0	0	0	0	0
15	1	1	72	1.5	7	14	5	0	0	0	0	0	0
16	0	0	70	1	3	10	5	0	0	0	0	0	0
17	1	1	102	2.5	8	22	30	0	0	0	0	0	0
18	1	0	153	6	6	39	3	0	1	0	1	0	0
19	1	0	80	0.5	2	10	3	1	0	0	0	0	0
20	1	0	130	5	5	24	10	1	0	0	0	0	0
21	1	0	80	1.5	17	32	5	0	0	0	0	0	0
22	1	1	99	1	4	12	3	0	0	0	0	0	0
23	1	0	38	1	2	9	5	0	0	0	0	0	0
24	1	1	70	2	4	20	2	0	0	0	0	0	0
25	0	0	85	0	5	22	5	1	0	0	0	0	0
26	1	0	129	2	4	16	5	0	0	0	0	0	0
27	1	0	50	0.5	3	17	5	0	0	0	0	0	0
28	0	1	68	1	4	75	3	0	1	1	0	0	0
29	0	1	100	1.5	7	27	5	0	0	0	0	0	0
30	1	1	103	2	3	15	5	0	0	0	0	0	0
31	1	0	90	2	5	21	5	0	0	0	0	0	0
32	1	0	50	1.5	3	12	5	0	0	0	0	0	0
33	1	0	70	1.5	2	11	2	0	0	0	0	0	0
34	1	0	92	0	5	10	3	0	0	0	0	0	0
35	0	0	112	1.5	5	15	5	1	0	0	0	0	0
36	1	0	75	1.5	2	9	5	0	0	0	0	0	0
37	1	0	77	0.5	2	14	3	0	0	0	0	0	0
38	1	0	92	0.5	5	12	5	0	0	0	0	0	0
39	0	0	65	1.5	4	20	2	0	0	0	0	0	0
40	1	1	75	1	2	10	5	0	0	0	0	0	0
41	1	0	125	1.5	4	13	5	0	0	0	0	0	0
42	0	0	120	2.5	6	23	5	0	0	0	0	0	0
43	0	0	90	3	7	30	10	0	1	0	1	0	0
44	1	0	77	2.5	4	14	2	0	0	0	0	0	0
45	0	1	110	0.5	5	10	5	1	0	0	0	0	0
46	1	0	95	1	5	16	3	0	0	0	0	0	0
47	0	0	112	7	4	27	5	0	0	0	0	0	0
48	1	0	91	1.5	6	16	5	0	0	0	0	0	0
49	1	0	120	1.5	4	14	10	1	0	0	0	0	0
50	1	0	126	0.5	7	15	5	0	0	0	0	0	0
51	0	0	62	1.5	5	13	2	0	1	0	1	0	0
52	0	0	65	1.5	5	13	2	0	0	0	0	0	0
53	1	1	84	0.5	2	20	5	0	0	0	0	0	0
54	1	0	70	2.5	4	16	3	0	0	0	0	0	0
55	1	1	89	3.5	2	9	2	0	0	0	0	0	0
56	1	0	118	0.5	5	13	5	0	0	0	0	0	0
57	1	1	79	0.5	3	7	2	0	0	0	0	0	0
58	0	0	65	2.5	4	6	2	0	0	0	0	0	0
59	1	0	92	0.5	5	14	5	0	0	0	0	0	0
60	1	1	75	1.5	5	11	3	0	0	0	0	0	0
61	0	0	98	0.5	4	15	5	0	0	0	0	0	0
62	1	1	51	0	3	13	5	0	0	0	0	0	0
63	1	0	69	0	2	14	2	0	0	0	0	0	0
64	0	1	100	1	12	24	10	0	0	0	0	0	0
65	0	1	73	2	6	18	5	0	0	0	0	0	0
66	0	0	112	5	6	25	20	0	0	0	0	0	0
67	1	0	120	1	3	13	3	1	0	0	0	0	0
68	1	0	60	0	2	14	2	0	0	0	0	0	0
69	0	0	55	2	3	21	5	0	0	0	0	0	0
70	0	0	103	2	2	16	5	0	0	0	0	0	0
71	0	1	95	2	30	50	15	0	1	0	1	0	0
72	0	0	140	3	11	36	20	0	0	0	0	0	0
73	1	0	59	2	2	9	1	0	0	0	0	0	0
74	1	0	56	1	1	8	5	0	0	0	0	0	0
75	1	1	60	1	2	12	5	0	0	0	0	0	0
76	1	0	60	1	3	13	2	0	0	0	0	0	0
77	1	0	52	0	2	12	3	0	0	0	0	0	0
78	1	0	42	0	4	12	2	0	0	0	0	0	0
79	1	0	56	1	1	8	5	0	0	0	0	0	0
80	0	0	186	0	5	15	10	0	0	0	0	0	0
81	1	0	52	0	3	11	3	0	0	0	0	0	0
82	1	1	60	1	4	13	2	0	0	0	0	0	0
83	1	0	98	0.5	2	10	2	0	0	0	0	0	0
84	1	1	90	0	5	18	3	1	0	0	0	0	0
85	1	0	115	0	5	18	2	0	0	0	0	0	0
86	1	0	55	1	5	13	1	0	0	0	0	0	0
87	1	0	88	1	6	24	3	0	0	0	0	0	0
88	0	0	94	2	5	14	5	0	0	0	0	0	0
89	1	0	60	2	5	16	3	0	0	0	0	0	0
90	1	0	142	1	4	15	2	1	0	0	0	0	0
91	1	1	75	2.5	5	16	5	0	0	0	0	0	0
